# Supplementary material for: Effect of Weight Loss by Low-Calorie Diet on Cardiovascular Health in Type 2 Diabetes: An Interventional Cohort Study
Source: Nutrients. 2021 Apr 26;13(5):1465. doi: 10.3390/nu13051465 (PMC8146720; doi:10.3390/nu13051465)
Supplement: Supplementary file 1 [file nutrients-13-01465-s001.zip]

Archive with 1 entries (1 files):
- Supplementary Section.pdf
